# Supplementary material for: Emotional Intelligence and Burnout in Healthcare Professionals: A Hospital-Based Study
Source: Healthcare (Basel). 2025 Jul 29;13(15):1840. doi: 10.3390/healthcare13151840 (PMC12346813; doi:10.3390/healthcare13151840)
Supplement: Supplementary file 1 [file healthcare-13-01840-s001.zip]

Archive with 1 entries (1 files):
- healthcare-3643745-supplementary.pdf
